# Supplementary material for: Predicting Future Performance in Powerlifting: A Machine Learning Approach
Source: Sports Med Open. 2025 Oct 1;11:112. doi: 10.1186/s40798-025-00903-z (PMC12488546; doi:10.1186/s40798-025-00903-z)
Supplement: Supplementary file 6 — Supplementary Material 6 [file 40798_2025_903_MOESM6_ESM.xlsx]

## Sheet: Normative values
SQUAT						BENCH PRESS						DEADLIFT						TOTAL
Max di Relative_SQ	Etichette di colonna					Max di Relative_BP	Etichette di colonna					Max di Relative_DL	Etichette di colonna					Max di Relative_TOT	Etichette di colonna
Etichette di riga	1	2	3	4		Etichette di riga	1	2	3	4		Etichette di riga	1	2	3	4		Etichette di riga	1	2	3	4
F						F	0.794071	0.943396	1.10493	1.97922		F	1.84426	2.07641	2.34657	3.64078		F	4.17335	4.71513	5.34351	7.72727
Junior						Junior	0.789096	0.923077	1.06451	1.97922		Junior	1.84426	2.03933	2.30159	3.44488		Junior	4.17335	4.69965	5.16014	7.55861
47	1.40086	1.61844	1.88053	2.55498		47	0.775194	0.919913	1.06451	1.57609		47	1.66074	1.88742	2.2677	3.33333		47	2.84789	4.61951	5.13544	7.13355
52	1.47059	1.69492	1.88406	2.56783		52	0.788955	0.92233	1.06301	1.71906		52	1.72378	2.03883	2.28992	3.44488		52	3.9185	4.68623	5.15362	7.21899
57	1.48115	1.69414	1.88928	2.68704		57	0.772727	0.922671	1.06383	1.53791		57	1.79856	2.03901	2.30088	2.91971		57	4.13636	4.68928	5.16014	6.64845
63	1.48475	1.69492	1.88907	2.82943		63	0.787075	0.921474	1.06296	1.97922		63	1.84426	2.0339	2.30159	3.19321		63	4.17335	4.69158	5.16	7.55861
69	1.48766	1.69753	1.89036	2.52318		69	0.78125	0.923077	1.06305	1.56411		69	1.79939	2.03933	2.29885	3.17498		69	4.17271	4.68954	5.12725	6.78112
76	1.47887	1.69731	1.87919	2.39865		76	0.789096	0.921124	1.06443	1.70227		76	1.80433	2.0387	2.27334	2.81139		76	4.16902	4.69965	5.15604	6.4527
-84	1.48196	1.69437	1.86856	2.27273		-84	0.784191	0.89462	1.03912	1.34271		-84	1.80412	2.02366	2.22249	2.79484		-84	4.07741	4.69667	5.12346	6.05037
84	1.48601	1.69393	1.71644			84	0.768492	0.920598	0.976139	1.14982		84	1.76887	1.92308				84	4.10839	4.40554
Master 1						Master 1	0.724638	0.865385	1.02264	1.75439		Master 1	1.6531	1.91218	2.14608	3.19829		Master 1	3.71747	4.29253	4.86855	7.46269
47	1.02681	1.41304	1.48936	2.36806		47	0.691489		0.869565	1.49254		47	1.51319		1.91489	3.08498		47	3.08042	4.09574	4.51087	6.4144
52	1.25725	1.43111	1.6939	2.7137		52	0.688976	0.865385	1.01547	1.55069		52		1.82692	2.12972	3.19829		52	3.7037	4.27885	4.79187	7.46269
57	1.19469	1.47338	1.69643	2.15328		57	0.724638	0.865209	1.01852	1.75439		57	1.62709	1.8315	2.14026	3.08642		57	3.71747	4.14616	4.85009	6.26102
63	1.23967	1.48026	1.70344	2.53452		63	0.702479	0.864909	1.02215	1.44731		63	1.63666	1.91189	2.14521	2.65829		63	3.5124	4.29253	4.85714	6.36881
69	1.23457	1.46413	1.70438	2.05279		69	0.718608	0.865182	1.02264	1.16717		69	1.62194	1.89107	2.14608	2.48851		69	3.67982	4.28241	4.84581	5.47473
76	1.26404	1.45889	1.703	2.1315		76	0.701262	0.858086	1.02113	1.59348		76	1.61972	1.91218	2.12465	2.54121		76	3.68759	4.2847	4.86111	5.8526
-84	1.26506	1.43118	1.66667	2.39664		-84	0.71866	0.847971	1.01918	1.62373		-84	1.64141	1.91083	2.1391	2.40674		-84	3.69674	4.27296	4.86855	6.3571
84	1.2439	1.45119	1.66441	1.77473		84	0.719217	0.843023	0.972222	1.30058		84	1.6531	1.8883	2.02889			84	3.67489	4.21965	4.60484
Master 2						Master 2	0.673941	0.803073	0.978474	1.5859		Master 2	1.50716	1.77809	2.14777	2.67528		Master 2	3.23333	3.95984	4.70257	5.77446
47			1.53374	1.8256		47			0.876424	1.12758		47			2.14777	2.58811		47			4.38212	5.28634
52		1.27202	1.5528	2.03804		52		0.770021	0.978474	1.34615		52		1.72065		2.59615		52		3.79555	4.56879	5.77446
57	0.976389	1.32159	1.55694	2.09298		57	0.652377	0.800678	0.976909	1.5859		57	1.50716	1.7762	2.14286	2.67528		57	2.8891	3.93805	4.59821	5.66762
63	1.05932	1.31926	1.54472	1.91972		63	0.665557	0.793651	0.977199	1.33258		63	1.4975	1.75292	2.11726	2.5		63	3.17324	3.95869	4.70257	5.41012
69	1.06305	1.23134	1.56986	1.63934		69	0.659824	0.746269	0.863422	1.15499		69	1.49254	1.71642	1.99275	2.25782		69	3.15315	3.69403	4.31711	5.05216
76	0.846262	1.321	1.54466	2.04225		76	0.671592	0.803073	0.963789	1.3624		76	1.33992	1.77809	2.13761	2.45133		76	3.23333	3.80159	4.6875	5.49296
-84	1.06189	1.31178	1.52284	1.99501		-84	0.673941	0.745785	0.962696	1.09102		-84	1.49481	1.72202		2.61845		-84	3.17715	3.78229	4.03129	5.70449
84	1.08225	1.30312	1.45379			84	0.658979	0.793201	0.91954	1.05968		84	1.44862	1.76532	1.78472			84	3.21493	3.95984
Master 3						Master 3	0.587356	0.740418	0.818662	1.21311		Master 3	1.48428	1.71569	1.92926	2.71794		Master 3	3.01205	3.65854	4.09968	5.88887
47	0.640752					47	0.587356					47	1.2815					47	2.50961
52				2.11395		52				1.05698		52				2.71794		52				5.88887
57	0.634058	1.07335	1.36961	1.45246		57		0.719424	0.818662	0.947653		57	1.44928	1.69946	1.91901	2.28269		57	2.94384	3.39893	4.0018	4.51972
63	0.92437	1.1324	1.3278	1.60772		63	0.562701	0.740418	0.778689	0.835987		63	1.44462	1.71569	1.92926			63		3.64754	4.09968
69		1.01887	1.3369	1.75234		69	0.557041	0.642285	0.783699	0.856698		69		1.61898	1.72414	2.33645		69	3.01205		4.00484	4.94548
76	0.809607	1.14778	1.18881	1.43717		76	0.472271	0.735294	0.789096	0.944056		76	1.48428	1.57086	1.72166	2.0979		76	2.76616	3.65854	3.74332	4.23077
-84				1.60462		-84			0.770218	1.21311		-84			1.86136			-84				4.62295
84	0.940071		1.28049			84	0.552167	0.646298	0.813008			84	1.32197	1.58537				84	2.90834		3.67886
Master 4						Master 4	0.627746	0.9	0.928793	1.00117		Master 4	1.19272	2.03892	2.2	2.21878		Master 4	2.79347	4.12419	4.5	4.59236
52			1.4	1.44479		52		0.9	0.928793			52			2.2	2.21878		52			4.5	4.59236
57		1.39018				57		0.695088				57		2.03892				57		4.12419
63	0.481541	1.0846	1.3923			63	0.521669		0.900901	1.00117		63	0.802568	1.83547	2.17035			63	1.80578	3.92124	4.46355
-84	0.973007					-84	0.627746					-84	1.19272					-84	2.79347
Open						Open	0.794071	0.943396	1.10493	1.94805		Open	1.79533	2.07641	2.34657	3.64078		Open	4.08864	4.71513	5.34351	7.72727
47	1.40086	1.53509	1.91571	2.6362		47	0.650759	0.880088	1.08814	1.94805		47		2.04545	2.28659	2.96573		47	3.90456	4.54545	5.27426	7.0848
52	1.44453	1.66994	1.91147	2.76407		52	0.792079	0.933202	1.08396	1.875		52	1.79021	2.06287	2.3301	3.64078		52	3.98406	4.71513	5.34314	7.50247
57	1.45191	1.67845	1.91964	2.95455		57	0.790861	0.9375	1.09369	1.77148		57	1.78508	2.07581	2.34657	3.14554		57	4.02504	4.70844	5.34188	7.72727
63	1.45396	1.67758	1.91618	2.70093		63	0.785124	0.942623	1.10493	1.69736		63	1.79533	2.07641	2.33871	3.09044		63	4.07258	4.70257	5.32591	7.0388
69	1.45455	1.6766	1.92024	2.43542		69	0.789474	0.943396	1.09971	1.44018		69	1.79407	2.07407	2.34192	2.79823		69	4.07649	4.71406	5.34351	6.45756
76	1.45503	1.66903	1.9179	2.52454		76	0.794071	0.938338	1.10478	1.6057		76	1.79073	2.07497	2.32806	2.95699		76	4.08847	4.70746	5.30846	6.80676
-84	1.4557	1.66667	1.89835	2.38095		-84	0.791717	0.943396	1.10119	1.30241		-84	1.79005	2.05836	2.30961	2.59036		-84	4.08864	4.71336	5.27167	6.01103
84	1.45518	1.67727	1.82974	2.20888		84	0.793651	0.943033	1.10444	1.27896		84	1.75866	2.03833	2.32504	2.8319		84	4.04901	4.63632	5.26062	6.14522
Sub-junior						Sub-junior	0.730181	0.865718	0.995223	1.47343		Sub-junior	1.65913	1.9188	2.15054	2.70552		Sub-junior	3.80435	4.35668	4.89163	6.44122
47	1.34146	1.53453	1.72945	2.31788		47	0.691489	0.853242	0.983177	1.26932		47	1.40244	1.87046	2.15054	2.64901		47	3.41463	4.26439	4.88311	6.2362
52	1.3306	1.50778	1.78227	2.66707		52	0.720165	0.865718	0.988554	1.3587		52	1.64609	1.91339	2.12355	2.70552		52	3.7182	4.33031	4.8351	6.44122
57	1.24334	1.54321	1.77462	2.32456		57	0.717489	0.852477	0.982143	1.33026		57	1.65746	1.89594	2.13523	2.58824		57	3.7702	4.33996	4.87827	5.85163
63	1.35823	1.55229	1.75299	2.13366		63	0.725806	0.864006	0.995223	1.47343		63	1.64853	1.91667	2.12072	2.56933		63	3.75427	4.35668	4.88838	5.94203
69	1.2931	1.55642	1.78042	2.23485		69	0.704748	0.850592	0.993428	1.39052		69	1.65913	1.91044	2.14461	2.37805		69	3.77432	4.35617	4.89163	5.70843
76	1.35135	1.55405	1.76838	2.28083		76	0.730181	0.862069	0.960171	1.36574		76	1.65826	1.91755	2.14592	2.66844		76	3.80291	4.29704	4.84241	6.27539
-84	1.35218	1.49112	1.78117	1.86522		-84	0.729695	0.851231	0.979112	1.10633		-84	1.65165	1.84478	1.98556	2.24859		-84	3.75846	4.3024	4.87196
84	1.33541	1.51485	1.57398			84	0.724638	0.817972	0.934155			84	1.65631	1.9188	2.02941			84	3.80435	4.14706	4.3678
M						M	1.32812	1.52559	1.72043	2.868		M	2.40148	2.64491	2.90698	4.37322		M	5.80609	6.38309	7.06026	10.2811
Junior						Junior	1.30682	1.46879	1.64442	2.868		Junior	2.40148	2.64491	2.89917	4.22705		Junior	5.79427	6.38309	6.95461	9.43331
59	1.96335	2.17922	2.46914	3.30197		59	1.29534	1.42981	1.64076	2.09581		59	2.39726	2.63247	2.88136	3.95189		59	5.65068	6.29281	6.9437	8.99059
66	2.00617	2.22576	2.47295	3.13221		66	1.2987	1.46266	1.63297	2.25019		66	2.31839	2.6377	2.89634	3.98936		66	5.78447	6.36646	6.92308	9.11854
74	2.01556	2.24448	2.46914	3.24721		74	1.30624	1.46848	1.64384	2.868		74	2.40055	2.63889	2.89855	3.76146		74	5.75802	6.37737	6.95225	9.43331
83	2.01588	2.24477	2.47462	3.39204		83	1.30435	1.46879	1.64434	2.22561		83	2.40148	2.64453	2.89917	4.22705		83	5.79427	6.37539	6.95322	9.08816
93	2.01372	2.24289	2.47552	3.1556		93	1.30682	1.46739	1.64362	2.20588		93	2.39913	2.64491	2.8973	3.81926		93	5.78831	6.38309	6.95043	8.71436
105	2.01632	2.24451	2.45966	3.07804		105	1.30452	1.46465	1.64442	2.26369		105	2.39726	2.64482	2.8934	3.29617		105	5.78715	6.38034	6.95461	8.63791
-120	2.01357	2.23133	2.43739	2.798		-120	1.30231	1.46147	1.64298	1.99275		-120	2.40137	2.62238	2.875			-120	5.78748	6.28415	6.79646	7.55232
120	1.99045	2.17712	2.34402			120	1.23762	1.46506	1.55119			120	2.34375	2.41803				120	5.77255	6.20476
Master 1						Master 1	1.29604	1.45604	1.63776	2.33108		Master 1	2.07101	2.56483	2.71176	3.75507		Master 1	5.80609	5.87692	6.5534	9.05405
59	1.7331	2.00314		2.79898		59	1.13221		1.62116	2.08866		59			2.61279	3.65564		59		5.74813	6.3454	7.98134
66	1.5528	2.01457	2.26562	2.91859		66		1.42308	1.6325	2.26209		66		2.38998	2.66768	3.38403		66		5.85997	6.32622	7.98771
74	1.72414	1.97642	2.26337	3.10811		74	1.29604	1.45389	1.63621	2.33108		74	2.06897	2.32877	2.70819	3.75507		74	5.16382	5.75342	6.50014	9.05405
83	1.73611	2.00243	2.26723	2.9697		83	1.2633	1.45455	1.63478	2.04819		83	1.99631	2.39899	2.71176	3.27273		83	5.10266	5.87692	6.5534	8.24242
93	1.74317	2.02931	2.26929	2.97297		93	1.27778	1.45604	1.63399	2.25806		93	2.06704	2.56483	2.68817	3.24324		93	5.80609	5.86907	6.54565	8.05405
105	1.75097	2.01207	2.26179	2.81757		105	1.27701	1.45304	1.63776	1.95122		105	2.07101	2.38095	2.70924	3.10831		105	5.19231	5.8639	6.55053	7.56925
-120	1.72494	2.01578	2.21202	2.46476		-120	1.28263	1.4554	1.59778	1.77725		-120	2.07021	2.39983	2.63772	2.71285		-120	5.19231	5.85131	6.43805	6.69866
120	1.74631	2.03046	2.20529			120	1.27835	1.4363	1.61882	1.72226		120	2.07006	2.36593				120	5.17171	5.77391	6.1095
Master 2						Master 2	1.21507	1.37124	1.54589	2.13675		Master 2	1.97802	2.26159	2.5522	3.67253		Master 2	4.93658	5.59524	6.19048	8.68401
59	1.55709	1.85808		2.7921		59	1.19469		1.50344	1.69722		59	1.86694	2.25624		2.87801		59	4.9308	5.53097		7.17354
66	1.57692	1.91424	2.16895	2.94568		66	1.03339	1.36571	1.53905	2.0658		66	1.92308	2.24505	2.53566	3.67253		66	4.80031	5.56402	6.17189	8.68401
74	1.68303	1.92176	2.11957	2.69287		74	1.16678	1.3624	1.54412	2.13675		74	1.96353	2.23464	2.5	3.40862		74	4.91132	5.58659	6.19048	7.50585
83	1.68878	1.91476	2.16103	2.99489		83	1.21507	1.36778	1.52253	2.12379		83	1.93634	2.26146	2.55134	3.0868		83	4.90137	5.57621	6.11995	7.51151
93	1.7033	1.85084	2.15983	2.77778		93	1.21119	1.35061	1.507	1.90583		93	1.97802	2.24324	2.5522	2.98088		93	4.86908	5.59459	6.18162	7.38017
105	1.68539	1.92102	2.16429	2.46548		105	1.21429	1.36346	1.54589	1.8705		105	1.9556	2.24665	2.54197	2.83927		105	4.93564	5.56734	6.16302	6.6568
-120	1.70083	1.91915	2.14223	2.65448		-120	1.19787	1.37124	1.54482	1.83304		-120	1.96429	2.21072	2.53378	2.698		-120	4.91071	5.5042	6.08696	6.8973
120	1.67084	1.85414	2.11082			120	1.18592	1.36437	1.54512	1.55255		120	1.97463	2.26159				120	4.93658	5.59524	5.76706
Master 3						Master 3	1.07362	1.25842	1.41093	1.77216		Master 3	1.93737	2.23263	2.50272	3.45781		Master 3	4.56476	5.31915	5.77527	7.36515
59	1.3805	1.66667	1.90311	2.07972		59	0.953206	1.21107	1.38889			59	1.72563		2.24913	2.81629		59	3.79638		5.74074	5.84922
66	1.21576	1.78433	1.96154	2.23249		66	1.06626	1.21576	1.38996	1.70675		66	1.59464	2.14428	2.48254	3.01242		66	3.98661	5.09266	5.75457	6.5528
74	1.44163	1.66667	1.99945	2.93914		74	0.968188	1.25577	1.39855	1.76239		74	1.91126	2.14286	2.4858	3.45781		74		5.27027	5.76923	7.36515
83	1.35102	1.71779	2.01385	2.75641		83	1.07362	1.25549	1.38172	1.76056		83	1.90418	2.2316	2.44499	3.12268		83	4.45222	5.31196	5.77527	6.89103
93	1.47059	1.76503	2.01306	2.41062		93	1.05909	1.22222	1.39785	1.77128		93	1.85185	2.23263	2.50272	2.97941		93	4.53534	5.23969	5.71429	6.82557
105	1.45773	1.6983	2.00078	2.09665		105	1.04762	1.15173	1.38391	1.77216		105	1.93737	2.12394	2.48447			105	4.56476	5.31915	5.57221	5.99042
-120	1.35021	1.74672	2.01575			-120	1.04022	1.25688	1.41093	1.46288		-120	1.89552	2.02822	2.32404			-120	4.5625	4.95633	5.59666
120	1.46245	1.6316				120	0.988142	1.25842	1.28609	1.45204		120	1.70371					120	4.20119	4.58768
Master 4						Master 4	0.894085	1.03195	1.17793	1.53633		Master 4	1.67195	1.96474	2.34508	3.15649		Master 4	3.87517	4.58529	5.15385	6.55578
59		1.4881	1.69492			59			1.05597	1.22881		59	1.67195			2.49475		59		4.04787		5.29661
66	0.923503		1.61538	2.20247		66	0.735294	1.03195	1.17371	1.27512		66		1.88576	2.27964	2.9812		66		4.58529	5.15385	6.07705
74	1.10041	1.44231	1.68408	1.93772		74	0.894085	1.02881	1.15646	1.53633		74	1.5775	1.71939	2.32653	2.51046		74	3.87517	4.03005	5.10714	5.75779
83	0.973236	1.45808	1.69258	2.09421		83	0.872818	0.981595	1.17793	1.30509		83	1.61192	1.93845	2.34508	3.15649		83	3.86534	4.57623	5.15337	6.55578
93	1.15639	1.30756	1.52118			93	0.877604	1.01159	1.08992			93	1.65198	1.87222				93	3.77203	4.271
105	1.05485	1.34925		1.8136		105		0.985989	1.09943	1.23426		105	1.50703	1.96474				105	3.63924	4.20343	5.01259
-120		1.44024				-120	0.842066		1.07481			-120	1.6552	1.87126				-120		4.17025
120	1.00375					120	0.832986					120	1.24948					120	3.08621
Open						Open	1.32812	1.52559	1.72043	2.54652		Open	2.33885	2.61879	2.90698	4.37322		Open	5.75893	6.37112	7.06026	10.2811
59	1.97935	2.11864	2.44383	3.67208		59	1.32576	1.49419	1.6791	2.51921		59	0.777874	2.4369	2.90301	3.7594		59	5.22797	6.17929	7.03259	9.73527
66	1.97568	2.19697	2.45408	3.24826		66	1.32812	1.52253	1.71366	2.25822		66	2.32931	2.61364	2.86333	3.91635		66	5.7377	6.36719	7.03463	9.04943
74	1.96281	2.213	2.47593	3.43407		74	1.32682	1.52542	1.70697	2.54652		74	2.33838	2.60631	2.88858	4.37322		74	5.75881	6.36766	7.04952	10.2811
83	1.97931	2.21321	2.47525	3.39188		83	1.3253	1.52174	1.71896	2.31184		83	2.33645	2.61519	2.90698	3.89294		83	5.75758	6.34441	7.0529	9.02483
93	1.98504	2.21382	2.47496	3.23555		93	1.32768	1.52169	1.72043	2.37274		93	2.33885	2.61879	2.90538	3.59071		93	5.75658	6.36042	7.06026	9.03257
105	1.98451	2.21328	2.47646	2.9129		105	1.32789	1.52559	1.71653	2.08333		105	2.32558	2.61833	2.90698	3.28185		105	5.75802	6.37112	7.03125	7.8668
-120	2.06968	2.20925	2.45139	2.83971		-120	1.3214	1.52027	1.71756	2.22036		-120	2.33754	2.61814	2.9	3.13536		-120	5.75893	6.33361	7.04163	7.61464
120	1.98057	2.20013	2.41343			120	1.31899	1.51576	1.7051	1.97423		120	2.32599	2.56682	2.71856			120	5.75486	6.29482	6.43114
Sub-junior						Sub-junior	1.16721	1.31579	1.47265	2.5641		Sub-junior	2.17391	2.45215	2.72985	3.73293		Sub-junior	5.2284	5.81522	6.4441	9.09091
59	1.78665	2.03686	2.29277	3.28185		59	1.16054	1.31579	1.47059	2.12355		59	2.13526	2.45184	2.71454	3.40574		59	5.17688	5.80589	6.44115	7.91506
66	1.79389	2.03533	2.29323	3.29374		66	1.16279	1.31579	1.46825	2.5641		66	2.15909	2.42326	2.70062	3.73293		66	5.20517	5.81104	6.4441	9.09091
74	1.79063	2.03652	2.29167	3.24344		74	1.16525	1.31579	1.47265	2.07039		74	2.17391	2.44322	2.72804	3.64431		74	5.21262	5.79809	6.44401	8.85569
83	1.79697	2.0389	2.29244	3.25953		83	1.16206	1.31579	1.47239	2.01835		83	2.17391	2.44499	2.72953	3.44156		83	5.22487	5.81438	6.42509	8.31169
93	1.77305	2.03297	2.28667	2.77585		93	1.16721	1.31291	1.46025	1.94201		93	2.17155	2.45215	2.72985	3.31833		93	5.2284	5.81522	6.44105	7.59464
105	1.77099	2.04082	2.2943	2.58254		105	1.16711	1.31579	1.46022	1.68776		105	2.16942	2.44858	2.705	2.93701		105	5.21951	5.80313	6.40767	7.03869
-120	1.77148	1.99134	2.07352	2.48211		-120	1.10717	1.31472	1.40713	1.83434		-120	2.1645	2.44313	2.59683	2.75735		-120	5.13919	5.38961	6.38787	6.51408
120	1.78645	1.90438	2.16312			120	1.15702	1.29433	1.37043			120	2.13552	2.32973				120	5.19507	5.59924

## Sheet: Title Page
Predicting future performance in powerlifting: a machine learning approach.
Sports Medicine - Open
Luca Ferrari1,2, Gianluca Bochicchio1, Alberto Bottari1, Francesco Lucertini2, Silvia Pogliaghi1,3
1University of Verona, Department of Neurosciences, Biomedicine and Movement Sciences, 37131 Verona, Italy;
2University of Urbino, Department of Biomolecular Sciences, 61029 Urbino, Italy;
3University of Western Ontario, Research Associate Canadian Center for Activity and Ageing, ON N6A 3K7, London, Canada
* Corresponding author: Silvia Pogliaghi, via Felice Casorati, 43, 37131, Verona, Italy; Tel.: +39-045-8425128; silvia.pogliaghi@univr.it
Luca Ferrari: 0000-0002-9855-9659
Gianluca Bochicchio: 0000-0002-9575-9209
Alberto Bottari: 0009-0002-2869-7324
Francesco Lucertini: 0000-0003-3134-4511
Silvia Pogliaghi: 0000-0002-4394-8550

## Sheet: Calculator
							First competition's year	2019								Years	2019	2020	2021	2022	2023	2024	2025	2026	2027	2028	2029
Age	0.444536	0.0535463	8.30189	1.05399e-16			Sex	0	Male=0; Females=1							Log_time	0	3.8712	4.56435	4.96981	5.2575	5.48064	5.66296	5.81711	5.95064	6.06843	6.17379
SQUAT							First competition's Bodyweight	98	kg	105	Weight category				SQUAT	Absolute (kg)	207.946	230.262	234.258	236.595	238.253	239.54	240.591	241.479	242.249	242.928	243.536
																Scaled (% of baseline strength)	1	1.10732	1.12653	1.13777	1.14575	1.15193	1.15699	1.16126	1.16496	1.16823	1.17115
	Estimate	SE	tStat	pValue				SQUAT	BENCH PRESS	DEADLIFT	TOTAL				BENCH PRESS	Absolute (kg)	130.059	143.063	145.392	146.754	147.72	148.47	149.082	149.6	150.049	150.444	150.798
Intercept	-59.284	3.22823	-18.3642	4.9044e-75			First competition's 1 Repetition Maximum	212.5	132.5	250	595	kg				Scaled (% of baseline strength)	1	1.09999	1.11789	1.12836	1.13579	1.14156	1.14627	1.15025	1.1537	1.15674	1.15946
Sex_num	-0.78115	1.96311	-0.397915	0.690695			Initial Strength (kg/kg)	2.16837	1.35204	2.55102	6.07143				DEADLIFT	Absolute (kg)	245.792	261.054	263.787	265.386	266.52	267.4	268.118	268.726	269.253	269.717	270.132
BodyweightKg	0.654618	0.0308821	21.1974	3.23715e-99			First competition's Age	26	years							Scaled (% of baseline strength)	1	1.0621	1.07321	1.07972	1.08433	1.08791	1.09084	1.09331	1.09545	1.09734	1.09903
TOT_Start	23.2324	1.25124	18.5675	1.17116e-76			Bodyweight	98	kg	Open	Age category				TOTAL	Absolute (kg)	584.368	635.294	644.413	649.747	653.531	656.467	658.865	660.893	662.65	664.199	665.585
Log_time	23.8989	0.467074	51.1674	0												Scaled (% of baseline strength)	1	1.08715	1.10275	1.11188	1.11836	1.12338	1.12748	1.13095	1.13396	1.13661	1.13898
Sex*Age	0.182794	0.0191831	9.52887	1.66934e-21
Sex*BW	-0.0605965	0.0135258	-4.48007	7.48079e-06
Sex*Starting Strength	-0.127093	0.597073	-0.21286	0.831437
Sex*Log_time	-3.24915	0.145987	-22.2565	4.01496e-109
Age*BW	-0.00440253	0.000394745	-11.1529	7.59322e-29				SQUAT	BENCH PRESS	DEADLIFT	TOTAL
Age*starting strength	0.00127906	0.0168474	0.0759204	0.939483				2	2	2	2
Age*Log_time	-0.18843	0.00364319	-51.721	0
BW*Starting strength	0.716654	0.0123802	57.8871	0
BW*Log_time	-0.0308644	0.00285655	-10.8048	3.53888e-27
Starting Strength*Log_time	-4.70884	0.133547	-35.2598	1.58486e-268
BENCH PRESS
	Estimate	SE	tStat	pValue
Intercept	-31.962	1.78666	-17.8893	2.58766e-71
Sex_num	0.443942	1.18537	0.374517	0.708022
Age	0.407693	0.031916	12.7739	2.67844e-37
BodyweightKg	0.254132	0.0169943	14.9539	1.96394e-50
TOT_Start	18.9569	1.06968	17.7219	5.02671e-70
Log_time	12.9691	0.257642	50.3375	0
Sex*Age	0.0171097	0.012465	1.37261	0.16988
Sex*BW	-0.0296402	0.00914168	-3.24231	0.00118655
Sex*Starting Strength	1.30671	0.534867	2.44305	0.0145678
Sex*Log_time	-1.68641	0.0970556	-17.3757	2.13746e-67
Age*BW	-0.00157501	0.000226823	-6.94377	3.8715e-12
Age*starting strength	-0.150351	0.0150541	-9.98735	1.83596e-23
Age*Log_time	-0.118598	0.00210009	-56.4726	0
BW*Starting strength	0.831578	0.0105141	79.092	0
BW*Log_time	-0.0208312	0.0016723	-12.4566	1.48227e-35
Starting Strength*Log_time	-3.31707	0.110882	-29.9155	1.20604e-194
DEADLIFT
	Estimate	SE	tStat	pValue
Intercept	-46.0041	3.85693	-11.9277	9.55984e-33
Sex_num	-11.2208	2.38084	-4.71294	2.44932e-06
Age	0.274011	0.0723434	3.78764	0.000152292
BodyweightKg	0.495902	0.0338895	14.6329	2.26233e-48
TOT_Start	16.207	1.22914	13.1857	1.2651e-39													SQUAT	BENCH PRESS	DEADLIFT	TOTAL
Log_time	32.8981	0.590671	55.6963	0												Slope	0.0277215	0.0258287	0.0160403	0.0225118
Sex*Age	0.183043	0.0220268	8.31001	9.84446e-17													0.0722785	0.274171	0.28396	0.277488
Sex*BW	0.00473414	0.0155389	0.304663	0.760624
Sex*Starting Strength	2.6337	0.620715	4.24301	2.20996e-05
Sex*Log_time	-4.6596	0.169092	-27.5566	1.0051e-165
Age*BW	-0.00185366	0.00046657	-3.97296	7.11012e-05
Age*starting strength	-0.0122967	0.0187206	-0.656853	0.511279
Age*Log_time	-0.17439	0.00400947	-43.4945	0
BW*Starting strength	0.80107	0.0115851	69.1465	0
BW*Log_time	-0.108652	0.00341969	-31.7724	5.21617e-219
Starting Strength*Log_time	-5.39923	0.140332	-38.4746	5.21617e-219
TOTAL
	Estimate	SE	tStat	pValue
Intercept	-135.889	8.26824	-16.435	1.64054e-60
Sex_num	-11.3374	5.14946	-2.20167	0.0276937
Age	1.45718	0.14523	10.0336	1.15167e-23
BodyweightKg	1.25022	0.0750702	16.6541	4.41574e-62
TOT_Start	18.7529	1.13718	16.4906	6.57802e-61
Log_time	67.385	1.22441	55.0348	0
Sex*Age	0.303855	0.0482062	6.30324	2.94293e-10
Sex*BW	-0.0556043	0.0341308	-1.62915	0.103288
Sex*Starting Strength	1.45882	0.567477	2.57072	0.0101522
Sex*Log_time	-9.30035	0.375061	-24.7969	8.49789e-135
Age*BW	-0.00780159	0.000939504	-8.30395	1.03594e-16
Age*starting strength	-0.0983769	0.0166732	-5.90029	3.6555e-09
Age*Log_time	-0.475171	0.00841252	-56.4838	0
BW*Starting strength	0.809074	0.0109183	74.1026	0
BW*Log_time	-0.155457	0.00693025	-22.4316	8.32017e-111
Starting Strength*Log_time	-4.38788	0.126028	-34.8166	5.8032e-262

## Sheet: Elenchi
Sex	Initial body weight	Actual Age	Actual bodyweight		SQUAT	BENCH PRESS	DEADLIFT	TOTAL		SQUAT	BENCH PRESS	DEADLIFT	TOTAL
0	35	10	35		4	4	4	4		-0.1	-0.1	-0.1	-0.1
1	36	11	36							-0.095	-0.095	-0.095	-0.095
	37	12	37							-0.09	-0.09	-0.09	-0.09
	38	13	38							-0.085	-0.085	-0.085	-0.085
	39	14	39							-0.08	-0.08	-0.08	-0.08
	40	15	40							-0.075	-0.075	-0.075	-0.075
	41	16	41							-0.07	-0.07	-0.07	-0.07
	42	17	42							-0.065	-0.065	-0.065	-0.065
	43	18	43							-0.06	-0.06	-0.06	-0.06
	44	19	44							-0.055	-0.055	-0.055	-0.055
	45	20	45							-0.05	-0.05	-0.05	-0.05
	46	21	46							-0.045	-0.045	-0.045	-0.045
	47	22	47							-0.04	-0.04	-0.04	-0.04
	48	23	48							-0.035	-0.035	-0.035	-0.035
	49	24	49							-0.03	-0.03	-0.03	-0.03
	50	25	50							-0.025	-0.025	-0.025	-0.025
	51	26	51							-0.02	-0.02	-0.02	-0.02
	52	27	52							-0.015	-0.015	-0.015	-0.015
	53	28	53							-0.01	-0.01	-0.01	-0.01
	54	29	54							-0.005	-0.005	-0.005	-0.005
	55	30	55							1.56125e-17	1.56125e-17	1.56125e-17	1.56125e-17
	56	31	56							0.005	0.005	0.005	0.005
	57	32	57							0.01	0.01	0.01	0.01
	58	33	58							0.015	0.015	0.015	0.015
	59	34	59							0.02	0.02	0.02	0.02
	60	35	60							0.025	0.025	0.025	0.025
	61	36	61							0.03	0.03	0.03	0.03
	62	37	62							0.035	0.035	0.035	0.035
	63	38	63							0.04	0.04	0.04	0.04
	64	39	64							0.045	0.045	0.045	0.045
	65	40	65							0.05	0.05	0.05	0.05
	66	41	66							0.055	0.055	0.055	0.055
	67	42	67							0.06	0.06	0.06	0.06
	68	43	68							0.065	0.065	0.065	0.065
	69	44	69							0.07	0.07	0.07	0.07
	70	45	70							0.075	0.075	0.075	0.075
	71	46	71							0.08	0.08	0.08	0.08
	72	47	72							0.085	0.085	0.085	0.085
	73	48	73							0.09	0.09	0.09	0.09
	74	49	74							0.095	0.095	0.095	0.095
	75	50	75							0.1	0.1	0.1	0.1
	76	51	76							0.105	0.105	0.105	0.105
	77	52	77							0.11	0.11	0.11	0.11
	78	53	78							0.115	0.115	0.115	0.115
	79	54	79							0.12	0.12	0.12	0.12
	80	55	80							0.125	0.125	0.125	0.125
	81	56	81							0.13	0.13	0.13	0.13
	82	57	82							0.135	0.135	0.135	0.135
	83	58	83							0.14	0.14	0.14	0.14
	84	59	84							0.145	0.145	0.145	0.145
	85	60	85							0.15	0.15	0.15	0.15
	86	61	86							0.155	0.155	0.155	0.155
	87	62	87							0.16	0.16	0.16	0.16
	88	63	88							0.165	0.165	0.165	0.165
	89	64	89							0.17	0.17	0.17	0.17
	90	65	90							0.175	0.175	0.175	0.175
	91	66	91							0.18	0.18	0.18	0.18
	92	67	92							0.185	0.185	0.185	0.185
	93	68	93							0.19	0.19	0.19	0.19
	94	69	94							0.195	0.195	0.195	0.195
	95	70	95							0.2	0.2	0.2	0.2
	96	71	96							0.205	0.205	0.205	0.205
	97	72	97							0.21	0.21	0.21	0.21
	98	73	98							0.215	0.215	0.215	0.215
	99	74	99							0.22	0.22	0.22	0.22
	100	75	100							0.225	0.225	0.225	0.225
	101	76	101							0.23	0.23	0.23	0.23
	102	77	102							0.235	0.235	0.235	0.235
	103	78	103							0.24	0.24	0.24	0.24
	104	79	104							0.245	0.245	0.245	0.245
	105	80	105							0.25	0.25	0.25	0.25
	106	81	106							0.255	0.255	0.255	0.255
	107	82	107							0.26	0.26	0.26	0.26
	108	83	108							0.265	0.265	0.265	0.265
	109	84	109							0.27	0.27	0.27	0.27
	110	85	110							0.275	0.275	0.275	0.275
	111	86	111							0.28	0.28	0.28	0.28
	112	87	112							0.285	0.285	0.285	0.285
	113	88	113							0.29	0.29	0.29	0.29
	114	89	114							0.295	0.295	0.295	0.295
	115	90	115							0.3	0.3	0.3	0.3
	116		116
	117		117
	118		118
	119		119
	120		120
	121		121
	122		122
	123		123
	124		124
	125		125
	126		126
	127		127
	128		128
	129		129
	130		130
	131		131
	132		132
	133		133
	134		134
	135		135
	136		136
	137		137
	138		138
	139		139
	140		140
	141		141
	142		142
	143		143
	144		144
	145		145
	146		146
	147		147
	148		148
	149		149
	150		150
	151		151
	152		152
	153		153
	154		154
	155		155
	156		156
	157		157
	158		158
	159		159
	160		160
	161		161
	162		162
	163		163
	164		164
	165		165
	166		166
	167		167
	168		168
	169		169
	170		170
	171		171
	172		172
	173		173
	174		174
	175		175
	176		176
	177		177
	178		178
	179		179
	180		180
	181		181
	182		182
	183		183
	184		184
	185		185
	186		186
	187		187
	188		188
	189		189
	190		190
	191		191
	192		192
	193		193
	194		194
	195		195
	196		196
	197		197
	198		198
	199		199
	200		200
